# Supplementary material for: Lexical Planning in Sentence Production Is Highly Incremental: Evidence from ERPs
Source: PLoS One. 2016 Jan 5;11(1):e0146359. doi: 10.1371/journal.pone.0146359 (PMC4701458; doi:10.1371/journal.pone.0146359)
Supplement: S1 File — (XLS) [file pone.0146359.s003.xls]

## Sheet: Exp1
Subjects	PP_Homogeneous	PP_Heterogeneous	CNP_Homogeneous	CNP_Heterogeneous
1	663	641	711	668
2	774	779	816	770
3	655	609	706	594
4	969	934	940	907
5	656	572	703	668
6	880	893	918	817
7	668	623	743	675
8	748	722	729	757
9	1060	998	1193	1068
10	953	940	1003	963
11	947	973	971	915
12	765	699	834	778
13	1388	1530	1452	1540
14	854	668	903	649
15	805	839	799	825
16	1039	1001	966	1024
17	959	937	949	1012
18	1054	1058	1082	1074
19	902	832	902	876
20	753	758	795	783
21	883	875	894	873
22	956	892	961	871
23	793	778	787	719
24	709	688	698	666

## Sheet: Exp2_session1
Subjects	PP_Homogeneous	PP_Heterogeneous	CNP_Homogeneous	CNP_Heterogeneous
1	684	673	766	708
2	736	722	747	732
3	807	822	857	894
4	1128	1125	1221	1178
5	755	769	823	818
6	946	932	990	993
7	921	886	962	998
8	1029	1066	1050	1062
9	902	890	895	867
10	893	926	1112	1001
11	1138	1114	1163	1131
12	685	730	723	706
13	667	710	784	745
14	689	649	681	689
15	840	823	741	770
16	779	737	840	824
17	763	749	803	779
18	839	869	922	945
19	1177	1241	1114	1247
20	868	898	983	899
21	855	831	939	887
22	870	830	896	875
23	815	802	915	934
24	683	654	685	702

## Sheet: Exp2_session2
Subjects	PP_Homogeneous	PP_Heterogeneous	CNP_Homogeneous	CNP_Heterogeneous
1	679	669	696	700
2	662	648	651	673
3	735	714	752	746
4	1239	1270	1228	1252
5	844	828	847	819
6	1234	1116	1228	1274
7	960	998	1022	1052
8	1043	1079	1183	1170
9	908	877	915	908
10	907	778	1037	989
11	1063	1013	1019	995
12	721	725	741	742
13	758	781	780	870
14	792	802	759	748
15	778	792	748	756
16	688	698	746	745
17	794	846	819	803
18	760	751	784	756
19	1028	1050	1008	1049
20	868	842	893	876
21	850	933	902	955
22	1084	1103	1156	1223
23	1009	974	1237	1175
24	649	694	639	723
